# Supplementary material for: Genome-wide methylation profiling of the bronchial mucosa of asthmatics: relationship to atopy
Source: BMC Med Genet. 2013 Mar 24;14:39. doi: 10.1186/1471-2350-14-39 (PMC3616917; doi:10.1186/1471-2350-14-39)
Supplement: Additional file 1: Table S1 — Gene ontology analysis of genes with different methylation states according to atopic status among BA groups. Table S2. Gene pathway analysis of gnens with different methylation states according to aoptic status among BA (Pathway Express:KEGG). Table S3. DNA methylation level of commonly used housekeeping genes. [file 1471-2350-14-39-S1.xls]

## Sheet: Suppme Table 1
TableS1. Gene ontology analysis of genes with different methylation states according to atopic status among BA groups
Methylation states	Category	Gene ontology category	GOID	Genes	Observed gene number	Expected gene number	Ratio of enrichment	Significance of enrichment
Hypomethylation	Biological process	Cellular hormone metabolic process	34754	UGT1A1, CRYM, AKR1C4	3	0.21	14.37	0.0012
		Positive regulation of DNA replication	45740	PDGFC, UCN	2	0.08	25.06	0.0028
		Response to organic substance	10033	IL1R1, UGT1A1, UROS, CDH1, CASP1, NR1H4, UCN	7	1.97	3.55	0.003
		Porphyrin metabolic process	6778	UGT1A1, UROS	2	0.09	23.27	0.0033
		Multicellular organismal process	32501	UGT1A1, PDGFC, KERA, C4orf6, CATSPER3, CRYM, RAG2, NR1H4,KALRN, PKHD1, CLCN5, UCN, CDH1, HOXA4, HOXA5, PDE4D, MMP13, CASP1, SLC6A2	19	10.87	1.75	0.0036
		Monoamine transport	15844	CRYM, SLC6A2	2	0.11	18.62	0.0051
		Collagen metabolic process	32963	MMP13, UCN	2	0.12	16.71	0.0063
	Molecular function	Growth factor receptor binding	70851	IL1R1, PDGFC, IL1F5	3	0.2	14.83	0.0011
	Cellular component	Extrinsic to plasma membrane	19897	GNB5, CDH1	2	0.14	14.75	0.0081
Hypermethylation	No significant category detected
P-values of enrichment significance below 0.01 were shown.

## Sheet: Suppme Table 2
Table S2.Gene pathway analysis of gnens with different methylation states according to aoptic status among BA (Pathway Express:KEGG)
Group	Pathway Name	#Genes in Pathway	#Input Genes in Pathway	#Pathway Genes on Chip	Genes	corrected P-value	Impact Factor	corrected gamma P-value
BA atopy vs BA non atopy	Amyotrophic lateral sclerosis (ALS)	56	3	56	CASP1, CHP2, MAP3K5	0.0002	9.7	0.0006
DeltaBeta>|0.1| and P-value <0.01	Melanoma	71	2	71	CDH1, PDGFC	0.01	8.9	0.001
	Apoptosis	89	2	89	CHP2, IL1R1	0.02	5.6	0.02
	MAPK signaling pathway	272	3	266	CHP2, IL1R1, MAP3K5	0.02	7.3	0.006

## Sheet: Suppme Table 3
Table S3. DNA methylation level of commonly used housekeeping genes
Gene	Full name	Illimina TargetID	Chr	CpG Coordinate	position	Beta value of bronchial mucosa
						BA-atopy (M±SD)	BA-non atopy (M±SD)	NC (M±SD)
ACTB	beta actin	cg23175281	7	5536747	Gene body	0.08±0.02	0.10±0.03	0.08±0.02
		cg23261233	7	5536747	Promoter	0.12±0.02	0.12±0.02	0.11±0.03
PPIA	peptidylprolyl isomerase A isoform 1	cg12520111	7	44802777	Promoter	0.10±0.01	0.11±0.02	0.09±0.03
		cg17269548	7	44802777	Gene body	0.16±0.04	0.23±0.03	0.19±0.04
GNB2L1	guanine nucleotide binding protein (G protein)	cg08424427	5	180603502	Gene body	0.10±0.02	0.09±0.01	0.11±0.02
		cg20273774	5	180603502	Promoter	0.27±0.06	0.22±0.04	0.24±0.05
RPLP0	ribosomal protein P0	cg05173789	12	119123397	Promoter	0.09±0.01	0.08±0.01	0.08±0.02
GAPDH	glyceraldehyde-3-phosphate dehydrogenase	cg00241355	12	6513945	Promoter	0.09±0.01	0.09±0.01	0.10±0.01
		cg20917484	12	6513945	Gene body	0.17±0.02	0.17±0.01	0.17±0.04
LDHA	lactate dehydrogenase A	cg01316516	11	18372687	Promoter	0.14±0.03	0.16±0.02	0.13±0.04
		cg20429911	11	18372687	Gene body	0.12±0.01	0.12±0.01	0.11±0.03
B2M	beta-2-microglobulin precursor	cg03355298	15	42790977	Gene body	0.09±0.01	0.09±0.01	0.08±0.02
		cg08350173	15	42790977	Promoter	0.09±0.01	0.08±0.01	0.09±0.03
PGAM1	phosphoglycerate mutase 1 (brain)	cg21245135	10	99176017	Gene body	0.17±0.05	0.16±0.03	0.16±0.04
		cg23923462	10	99176017	Promoter	0.13±0.04	0.14±0.02	0.12±0.02
ALDOA	aldolase A	cg01311051	16	29971992	Gene body	0.39±0.05	0.41±0.05	0.39±0.08
TUBA1	tubulin; alpha 1	cg01693157	2	219826882	Gene body	0.08±0.01	0.08±0.01	0.07±0.02
		cg09197965	2	219826882	Promoter	0.11±0.02	0.12±0.01	0.10±0.02
VIM	vimentin	cg12874092	10	17311304	Gene body	0.06±0.01	0.06±0.01	0.06±0.02
PFKP	phosphofructokinase; platelet	cg08465862	10	3099752	Promoter	0.13±0.02	0.13±0.02	0.14±0.03
		cg10247268	10	3099752	Gene body	0.08±0.01	0.08±0.02	0.08±0.02
GUSB	glucuronidase; beta	cg18219226	7	65084631	Promoter	0.34±0.04	0.37±0.04	0.32±0.04
		cg19319490	7	65084631	Gene body	0.07±0.01	0.07±0.01	0.07±0.01
